# Supplementary material for: Epimedii Folium Supplementation Improves Semen Quality, Hormonal Profile, and Immune Function by Modulating Gut Microbiota and Seminal Metabolites in Aged Boars
Source: Animals (Basel). 2026 Jun 14;16(12):1833. doi: 10.3390/ani16121833 (PMC13295793; doi:10.3390/ani16121833)
Supplement: Supplementary file 1 [file animals-16-01833-s001.zip]

Archive with 1 entries (1 files):
- animals-4311045-supplementary.pdf
